# Supplementary material for: Elucidation of the structural basis for ligand binding and translocation in conserved insect odorant receptor co-receptors
Source: Nat Commun. 2023 Dec 11;14:8182. doi: 10.1038/s41467-023-44058-5 (PMC10713630; doi:10.1038/s41467-023-44058-5)
Supplement: Supplementary file 4 — Supplementary Data 1 [file 41467_2023_44058_MOESM4_ESM.xlsx]

## Sheet: ali_ORCOs_nature
Nom				1	2	3	4	5	6	7	8	9	10	11	12	13	14	15	16	17	18	19	20	21	22	23	24	25	26	27	28	29	30	31	32	33	34	35	36	37	38	39	40	41	42	43	44	45	46
M.des	AOT85634.1	1	466	-	-	-	-	-	-	M	Q	V	Q	Q	K	Q	F	T	G	L	V	A	D	L	M	P	N	I	R	L	M	R	F	L	G	H	F	L	H	K	L	S	N	G	P	-	-	-	-
L.lon	tr	1	474	-	-	-	-	-	-	M	Q	V	Q	P	Q	K	Y	Q	G	L	V	A	D	L	L	P	N	I	R	L	M	Q	S	F	G	H	F	L	F	K	F	V	S	G	P	-	-	-	-
C.ruf	AFH96943.1	1	475	-	-	-	-	M	Q	A	N	L	Q	P	T	K	Y	V	G	L	V	A	D	L	M	P	N	I	R	L	M	K	Y	S	G	L	F	M	H	A	F	T	G	G	S	-	-	-	-
B.lat	XP_018789760.1	1	473	-	-	-	-	-	-	-	-	M	Q	P	S	K	Y	V	G	L	V	A	D	L	M	P	N	I	R	L	M	K	Y	S	G	L	F	M	H	N	F	T	G	G	S	-	-	-	-
A.cuc	ADK97803.1	1	473	-	-	-	-	-	-	-	-	M	Q	P	S	K	Y	V	G	L	V	A	D	L	M	P	N	I	R	L	M	K	Y	S	G	L	F	M	H	N	F	T	G	G	S	-	-	-	-
B.ole	XP_014092453.1	1	473	-	-	-	-	-	-	-	-	M	Q	P	S	K	Y	V	G	L	V	A	D	L	M	P	N	I	R	L	M	K	Y	S	G	L	F	M	H	N	F	T	G	G	S	-	-	-	-
R.zep	XP_017470946.1	1	473	-	-	-	-	-	-	-	-	M	Q	P	S	K	Y	V	G	L	V	A	D	L	M	P	N	I	R	L	M	K	Y	S	G	L	F	M	H	N	F	T	G	G	S	-	-	-	-
S.pyr	AOE48068.1	1	476	-	-	-	-	-	-	-	M	Q	Q	Q	T	K	Y	I	G	L	V	A	D	L	M	P	N	I	K	L	M	K	Y	S	G	L	F	M	H	N	Y	T	S	G	S	-	-	-	-
B.dor	ACC86853.1	1	473	-	-	-	-	-	-	-	-	M	Q	P	S	K	Y	V	G	L	V	A	D	L	M	P	N	I	R	L	M	K	Y	S	G	L	F	M	H	N	F	T	G	G	S	-	-	-	-
C.cap	NP_001266301.1	1	473	-	-	-	-	-	-	-	-	M	Q	P	S	K	Y	V	G	L	V	A	D	L	M	P	N	I	R	L	M	K	Y	S	G	L	F	M	H	N	F	T	G	G	S	-	-	-	-
A.far	tr	1	478	-	-	-	-	-	-	M	Q	V	Q	P	T	K	Y	V	G	L	V	A	D	L	M	P	N	I	R	L	M	Q	A	S	G	H	F	L	F	R	Y	V	T	G	P	-	-	-	-
S.cal	NP_001298174.1	1	478	-	-	-	-	M	Q	A	N	L	Q	P	T	K	Y	V	G	L	V	A	D	L	M	P	N	I	R	L	M	K	Y	S	G	L	F	M	H	A	F	T	G	G	S	-	-	-	-
C.meg	AEA30004.2	1	478	-	-	-	-	M	Q	A	N	L	Q	P	T	K	Y	V	G	L	V	A	D	L	M	P	N	I	K	L	M	K	Y	S	G	L	F	M	H	A	F	T	G	G	S	-	-	-	-
C.pip	AMQ13062.1	1	480	-	-	-	-	-	-	M	N	V	Q	P	T	K	Y	Q	G	L	V	A	D	L	M	P	N	I	R	L	M	Q	G	V	G	H	F	L	F	R	Y	V	T	G	P	-	-	-	-
A.min	tr	1	478	-	-	-	-	-	-	M	Q	V	Q	P	T	K	Y	V	G	L	V	A	D	L	M	P	N	I	R	L	M	Q	A	S	G	H	F	L	F	R	Y	V	T	G	P	-	-	-	-
A.chr	tr	1	478	-	-	-	-	-	-	M	Q	V	Q	P	T	K	Y	V	G	L	V	A	D	L	M	P	N	I	R	L	M	Q	A	S	G	H	F	L	F	R	Y	V	T	G	P	-	-	-	-
M.dom	AFH96944.1	1	478	-	-	-	-	M	Q	A	N	L	Q	P	T	K	Y	T	G	L	V	A	D	L	M	P	N	I	K	L	M	K	Y	S	G	L	F	M	H	A	F	T	G	G	S	-	-	-	-
A.ste	tr	1	478	-	-	-	-	-	-	M	Q	V	Q	P	T	K	Y	V	G	L	V	A	D	L	M	P	N	I	R	L	M	Q	A	S	G	H	F	L	F	R	Y	V	T	G	P	-	-	-	-
A.fun	AIO10777.1	1	478	-	-	-	-	-	-	M	Q	V	Q	P	T	K	Y	V	G	L	V	A	D	L	M	P	N	I	R	L	M	Q	A	S	G	H	F	L	F	R	Y	V	T	G	P	-	-	-	-
C.sty	AID61201.1	1	478	-	-	-	-	M	Q	S	N	L	Q	P	T	K	Y	V	G	L	V	A	D	L	M	P	N	I	K	L	M	K	Y	S	G	L	F	M	H	A	F	T	G	G	S	-	-	-	-
A.epi	tr	1	478	-	-	-	-	-	-	M	Q	V	Q	P	T	K	Y	V	G	L	V	A	D	L	M	P	N	I	R	L	M	Q	A	S	G	H	F	L	F	R	Y	V	T	G	P	-	-	-	-
C.qui	ABB29301.1	1	480	-	-	-	-	-	-	M	N	V	Q	P	T	K	Y	Q	G	L	V	A	D	L	M	P	N	I	R	L	M	Q	G	V	G	H	F	L	F	R	Y	V	T	G	P	-	-	-	-
A.atr	tr	1	478	-	-	-	-	-	-	M	Q	V	Q	P	T	K	Y	V	G	L	V	A	D	L	M	P	N	I	R	L	M	Q	A	S	G	H	F	L	F	R	Y	V	T	G	P	-	-	-	-
L.ser	AEA30005.2	1	478	-	-	-	-	M	Q	S	N	L	Q	P	T	K	Y	V	G	L	V	A	D	L	M	P	N	I	K	L	M	K	Y	S	G	L	F	M	H	A	F	T	G	G	S	-	-	-	-
D.bip	XP_017098675.1	1	482	-	-	-	-	M	T	T	S	M	Q	P	S	K	Y	T	G	L	V	A	D	L	M	P	N	I	K	A	M	K	Y	S	G	L	F	M	H	N	F	T	G	G	S	-	-	-	-
A.aeg	XP_001651426.1	1	478	-	-	-	-	-	-	M	N	V	Q	P	T	K	Y	H	G	L	V	L	D	L	M	P	N	I	R	L	M	Q	G	F	G	H	F	L	F	R	Y	V	N	G	P	-	-	-	-
A.alb	AHL20247.1	1	479	-	-	-	-	-	-	M	H	V	Q	P	T	K	Y	H	G	L	V	L	D	L	M	P	N	I	R	L	M	Q	G	F	G	H	F	L	F	R	Y	V	S	G	P	-	-	-	-
D.mir	XP_017145273.1	1	488	-	-	-	-	M	T	T	T	M	Q	P	S	K	Y	T	G	L	V	A	D	L	M	P	N	I	R	A	M	K	Y	S	G	L	F	M	H	N	F	T	G	G	S	-	-	-	-
D.yak	XP_002096053.1	1	486	-	-	-	-	M	T	T	S	M	Q	P	S	K	Y	T	G	L	V	A	D	L	M	P	N	I	R	A	M	K	Y	S	G	L	F	M	H	N	F	T	G	G	S	-	-	-	-
D.fic	XP_017044295.1	1	488	-	-	-	-	M	T	T	S	M	Q	P	S	K	Y	T	G	L	V	A	D	L	M	P	N	I	R	A	M	K	Y	S	G	L	F	M	H	N	F	T	G	G	S	-	-	-	-
D.ele	XP_017114692.1	1	486	-	-	-	-	M	T	T	S	M	Q	P	S	K	Y	T	G	L	V	A	D	L	M	P	N	I	R	A	M	K	Y	S	G	L	F	M	H	N	F	T	G	G	S	-	-	-	-
D.gri	XP_001994023.1	1	481	-	-	-	-	M	S	T	S	M	Q	P	S	K	Y	T	G	L	V	A	D	L	M	P	N	I	L	T	M	R	Y	T	G	L	F	M	H	N	F	T	G	G	S	-	-	-	-
D.ana	XP_001953343.1	1	482	-	-	-	-	M	T	T	S	M	Q	P	S	K	Y	T	G	L	V	A	D	L	M	P	N	I	K	A	M	K	Y	S	G	L	F	M	H	N	F	T	G	G	S	-	-	-	-
D.pse	XP_001359364.3	1	488	-	-	-	-	M	T	T	T	M	Q	P	S	K	Y	T	G	L	V	A	D	L	M	P	N	I	R	A	M	K	Y	S	G	L	F	M	H	N	F	T	G	G	S	-	-	-	-
D.wil	XP_002072443.2	1	487	-	-	-	-	M	T	T	P	M	Q	P	S	K	Y	T	G	L	V	A	D	L	M	P	N	I	R	A	M	K	Y	S	G	L	F	M	H	N	F	T	G	G	S	-	-	-	-
D.rho	XP_016982086.1	1	486	-	-	-	-	M	T	T	S	M	Q	P	N	K	Y	T	G	L	V	A	D	L	M	P	N	I	R	A	M	K	Y	S	G	L	F	M	H	N	F	T	G	G	S	-	-	-	-
D.eug	XP_017082279.1	1	486	-	-	-	-	M	T	T	S	M	Q	P	S	K	Y	T	G	L	V	A	D	L	M	P	N	I	R	A	M	K	Y	S	G	L	F	M	H	N	F	T	G	G	S	-	-	-	-
D.ere	XP_001978924.1	1	486	-	-	-	-	M	T	T	S	M	Q	P	S	K	Y	T	G	L	V	A	D	L	M	P	N	I	R	A	M	K	Y	S	G	L	F	M	H	N	F	T	G	G	S	-	-	-	-
D.tak	XP_017009993.1	1	486	-	-	-	-	M	T	T	S	M	Q	P	S	K	Y	T	G	L	V	A	D	L	M	P	N	I	R	A	M	K	Y	S	G	L	F	M	H	N	F	T	G	G	S	-	-	-	-
D.kik	XP_017023291.1	1	487	-	-	-	-	M	T	T	S	M	Q	P	S	K	Y	T	G	L	V	A	D	L	M	P	N	I	R	A	M	K	Y	S	G	L	F	M	H	N	F	T	G	G	S	-	-	-	-
D.mel	NP_524235.2	1	486	-	-	-	-	M	T	T	S	M	Q	P	S	K	Y	T	G	L	V	A	D	L	M	P	N	I	R	A	M	K	Y	S	G	L	F	M	H	N	F	T	G	G	S	-	-	-	-
D.bia	XP_016948956.1	1	486	-	-	-	-	M	T	T	S	M	Q	P	S	K	Y	T	G	L	V	A	D	L	M	P	N	I	R	A	M	K	Y	S	G	L	F	M	H	N	F	T	G	G	S	-	-	-	-
A.gam	XP_312379.3	1	478	-	-	-	-	-	-	M	Q	V	Q	P	T	K	Y	V	G	L	V	A	D	L	M	P	N	I	R	L	M	Q	A	S	G	H	F	L	F	R	Y	V	T	G	P	-	-	-	-
D.sim	XP_016033307.1	1	486	-	-	-	-	M	T	T	S	M	Q	P	S	K	Y	T	G	L	V	A	D	L	M	P	N	I	R	A	M	K	Y	S	G	L	F	M	H	N	F	T	G	G	S	-	-	-	-
D.suz	NP_001315530.1	1	486	-	-	-	-	M	T	T	S	M	Q	P	S	K	Y	T	G	L	V	A	D	L	M	P	N	I	R	A	M	K	Y	S	G	L	F	M	H	N	F	T	G	G	S	-	-	-	-
D.moj	XP_001998414.1	1	485	-	-	-	-	M	A	T	S	M	Q	P	G	K	Y	T	G	L	V	A	D	L	M	P	N	I	R	A	M	R	Y	S	G	L	F	M	H	N	F	T	G	G	S	-	-	-	-
D.vir	XP_002056756.2	1	484	-	-	-	-	M	A	T	T	M	Q	P	S	K	Y	T	G	L	V	A	D	L	M	P	N	I	R	A	M	R	Y	S	G	L	F	M	H	N	F	T	G	G	S	-	-	-	-
D.bus	XP_017848171.1	1	482	-	-	-	-	M	S	T	S	M	Q	P	S	K	Y	T	G	L	V	A	D	L	M	P	N	I	R	A	M	K	Y	S	G	L	F	M	H	N	F	T	G	G	S	-	-	-	-
H.irr	ACF21678.1	1	477	-	-	-	-	-	M	T	S	M	Q	P	T	K	Y	V	G	L	V	A	D	L	M	P	N	I	R	L	M	K	Y	S	G	L	F	M	H	A	F	T	G	G	S	-	-	-	-
C.mar	CRK97298.1	1	480	-	-	-	-	-	M	T	S	I	I	E	S	K	Y	V	G	L	V	S	D	L	L	P	N	I	R	L	M	Q	G	F	G	H	F	I	F	K	Y	I	N	G	P	-	-	-	-
G.pal	tr	1	477	-	-	-	-	M	A	S	D	L	Q	P	G	K	Y	V	G	L	V	A	D	L	M	P	N	I	K	L	M	K	F	S	G	L	F	M	H	A	F	T	S	G	S	-	-	-	-
G.fus	tr	1	477	-	-	-	-	M	A	T	D	L	Q	P	G	K	Y	V	G	L	V	A	D	L	M	P	N	I	K	L	M	K	F	S	G	L	F	M	H	A	F	T	S	G	S	-	-	-	-
D.sec	XP_002038406.1	1	486	-	-	-	-	M	T	T	P	M	Q	P	S	K	Y	T	G	L	V	A	D	L	M	P	N	I	R	A	M	K	Y	S	G	L	F	M	H	N	F	T	G	G	S	-	-	-	-
S.cer	AII15784.1	1	473	-	-	-	-	-	-	-	M	M	T	K	V	K	T	Q	G	L	V	T	D	L	M	P	N	I	N	L	M	R	M	F	G	H	F	V	F	N	Y	L	P	E	S	N	G	-	-
S.lit	ABH10019.1	1	473	-	-	-	-	-	-	-	M	M	T	K	V	K	A	Q	G	L	V	S	D	L	M	P	N	I	K	L	M	Q	A	A	G	H	F	L	F	N	Y	H	A	E	N	G	G	-	-
H.ass	ABU45983.2	1	473	-	-	-	-	-	-	-	M	M	T	K	V	K	A	Q	G	L	V	S	D	L	M	P	N	I	K	L	M	Q	M	A	G	H	F	L	F	N	Y	H	S	E	N	A	G	-	-
S.inf	AGY14565.1	1	473	-	-	-	-	-	-	-	M	M	T	K	V	K	A	Q	G	L	V	S	D	L	M	P	N	I	K	L	M	Q	A	A	G	H	F	L	F	N	Y	H	S	E	N	A	G	-	-
A.epi	AOE48007.1	1	473	-	-	-	-	-	-	-	M	M	T	K	V	K	T	Q	G	L	V	S	D	L	M	P	N	I	R	L	M	Q	A	A	G	H	F	L	F	N	Y	H	S	E	N	A	G	-	-
S.lit	ABQ82137.1	1	473	-	-	-	-	-	-	-	M	M	T	K	V	K	A	Q	G	L	V	S	D	L	M	P	N	I	K	L	M	Q	A	A	G	H	F	L	F	N	Y	H	A	E	N	G	G	-	-
H.vir	AFI25169.1	1	473	-	-	-	-	-	-	-	M	M	T	K	V	K	A	Q	G	L	V	S	D	L	M	P	N	I	K	L	M	Q	M	A	G	H	F	L	F	N	Y	H	S	E	N	A	G	-	-
M.sep	BAG71415.1	1	473	-	-	-	-	-	-	-	M	M	T	K	V	K	A	Q	G	L	V	S	D	L	M	P	N	I	K	L	M	Q	A	A	G	H	F	L	F	N	Y	H	S	E	N	A	G	-	-
H.arm	AIG51851.1	1	473	-	-	-	-	-	-	-	M	M	T	K	V	K	A	Q	G	L	V	S	D	L	M	P	N	I	K	L	M	Q	M	A	G	H	F	L	F	N	Y	H	S	E	N	A	G	-	-
O.sca	BAH57973.1	1	474	-	-	-	-	-	-	-	M	M	T	K	V	K	A	Q	G	L	V	S	D	L	M	P	N	I	K	L	M	Q	A	A	G	H	F	L	F	N	Y	H	S	D	N	S	G	-	-
H.vir	CAD31851.1	1	472	-	-	-	-	-	-	-	M	M	T	K	V	K	A	Q	G	L	V	S	D	L	M	P	N	I	K	L	M	Q	M	A	G	H	F	L	F	N	Y	H	S	E	N	A	G	-	-
O.lat	BAH57974.1	1	473	-	-	-	-	-	-	-	-	M	N	Q	V	K	A	Q	G	L	V	S	D	L	M	P	N	I	K	L	M	Q	A	A	G	H	F	L	F	N	Y	H	S	D	N	S	G	-	-
C.sup	AFQ94048.1	1	474	-	-	-	-	-	-	-	M	M	A	K	V	K	A	Q	G	L	V	S	D	L	M	P	N	I	K	L	M	Q	A	A	G	H	F	L	F	N	Y	H	S	D	N	S	G	-	-
A.dis	ALJ33155.1	1	473	-	-	-	-	-	-	-	M	M	T	K	V	K	A	Q	G	L	V	S	D	L	M	P	N	I	K	L	M	Q	A	A	G	H	F	L	F	N	Y	H	S	E	N	A	G	-	-
S.exi	AAW52583.1	1	473	-	-	-	-	-	-	-	M	M	T	K	V	K	A	Q	G	L	V	S	D	L	M	P	N	I	K	L	M	Q	A	A	G	H	F	L	F	N	Y	H	S	E	N	G	G	-	-
O.nub	ADB89179.1	1	473	-	-	-	-	-	-	-	-	M	T	K	V	K	A	Q	G	L	V	S	D	L	M	P	N	I	K	L	M	Q	A	A	G	H	F	L	F	N	Y	H	S	D	N	S	G	-	-
A.seg	AGS41440.1	1	473	-	-	-	-	-	-	-	M	M	T	K	V	K	A	Q	G	L	G	S	D	L	L	P	N	I	K	L	M	Q	A	A	G	H	F	L	F	N	Y	H	S	E	N	A	G	-	-
E.pos	ACJ12928.2	1	473	-	-	-	-	-	-	-	-	M	G	K	V	K	T	Q	G	L	V	S	D	L	M	P	N	I	K	L	M	Q	T	V	G	H	F	L	F	N	Y	S	D	E	T	G	G	-	-
C.pom	AFC91712.1	1	473	-	-	-	-	-	-	-	M	M	G	K	V	K	S	Q	G	L	V	S	D	L	M	P	N	I	K	L	M	Q	M	S	G	H	F	L	F	N	Y	T	E	E	T	G	G	-	-
A.con	AEA76288.1	1	474	-	-	-	-	-	-	-	M	M	T	K	T	K	T	Q	G	L	V	S	D	M	M	P	N	I	R	L	M	R	X	A	G	H	F	L	F	N	Y	Y	N	E	S	G	G	-	-
P.pol	XP_013142400.1	1	474	-	-	-	-	-	-	-	M	I	T	K	I	K	T	Q	G	L	V	S	D	L	M	P	N	I	K	L	M	Q	M	S	G	H	F	L	F	N	Y	Y	P	E	N	A	G	-	-
A.tum	XP_019869252.1	1	477	-	-	-	-	-	-	-	-	M	M	K	F	K	V	A	G	L	V	A	D	L	M	P	N	I	R	L	M	Q	G	A	G	H	F	M	L	N	Y	H	A	D	N	S	G	-	-
A.gla	XP_018568191.1	1	477	-	-	-	-	-	-	-	-	M	M	K	F	K	V	S	G	L	V	A	D	L	M	P	N	I	R	L	I	Q	A	S	G	H	F	M	F	N	Y	H	A	D	N	S	G	-	-
A.cor	AKC58535.1	1	477	-	-	-	-	-	-	-	-	M	M	Q	F	K	P	Q	G	L	V	A	D	L	I	P	N	I	K	L	M	Q	F	S	G	H	F	M	L	N	Y	Y	A	E	T	T	G	-	-
P.xut	XP_013167416.1	1	474	-	-	-	-	-	-	-	M	M	T	K	I	K	T	Q	G	L	V	S	D	L	M	P	N	I	K	L	M	Q	M	A	G	H	F	L	F	N	Y	Y	P	E	N	A	G	-	-
D.ind	BAG71418.1	1	473	-	-	-	-	-	-	-	M	M	T	K	V	K	A	Q	G	L	V	S	D	L	M	P	N	I	K	L	M	Q	A	A	G	H	F	L	F	N	Y	H	S	D	N	S	G	-	-
R.fer	AOO35283.1	1	481	-	-	-	-	-	-	-	-	M	N	T	F	K	V	A	G	L	V	A	D	L	M	P	N	I	R	L	I	Q	A	S	G	H	F	M	L	N	Y	H	A	D	N	S	G	-	-
P.xyl	NP_001296031.1	1	473	-	-	-	-	-	-	-	M	M	N	K	V	K	A	Q	G	L	V	S	D	L	M	P	N	I	K	L	M	Q	M	A	G	H	F	L	F	N	Y	H	E	E	N	G	G	-	-
G.mel	ALM30348.1	1	474	-	-	-	-	-	-	-	M	M	T	K	V	K	A	Q	G	L	V	T	D	L	M	P	N	I	K	L	M	Q	A	A	G	H	F	L	F	N	Y	H	S	D	N	S	G	-	-
E.obl	AKW50880.1	1	473	-	-	-	-	-	-	-	M	M	A	K	S	K	S	V	G	L	V	S	D	M	M	P	N	I	R	L	M	Q	W	A	G	H	F	L	F	N	Y	Y	D	E	N	S	G	-	-
R.vul	AOO35284.1	1	481	-	-	-	-	-	-	-	-	M	N	T	F	K	V	A	G	L	V	A	D	L	M	P	N	I	R	L	I	Q	A	S	G	H	F	M	L	N	Y	H	A	D	N	S	G	-	-
M.sex	CUQ99422.1	1	473	-	-	-	-	-	-	-	M	M	A	K	V	K	T	Q	G	L	V	T	D	V	M	P	N	I	K	L	L	Q	L	S	G	H	F	L	F	N	Y	Y	A	D	N	S	G	-	-
P.mac	KPJ11634.1	1	474	-	-	-	-	-	-	-	M	M	T	K	I	K	T	Q	G	L	V	S	D	L	M	P	N	I	K	L	M	Q	M	F	G	H	F	L	F	N	Y	Y	P	E	N	G	G	-	-
O.bru	AJF20962.1	1	472	-	-	-	-	-	-	-	M	M	T	K	V	K	Y	Q	G	L	V	S	D	L	L	P	N	I	K	L	M	Q	A	A	G	H	F	L	F	N	Y	H	D	E	N	A	G	-	-
D.ple	EHJ65756.1	1	472	-	-	-	-	-	-	-	M	I	T	K	S	E	N	R	G	L	V	S	D	L	M	P	N	I	K	L	M	Q	M	A	G	H	F	L	F	N	Y	H	S	D	N	S	G	-	-
C.med	ALT31679.1	1	473	-	-	-	-	-	-	-	M	M	T	K	V	K	A	Q	G	L	V	S	D	L	M	P	N	I	K	L	M	Q	A	A	G	H	F	L	F	N	Y	H	S	D	N	A	G	-	-
P.oct	AJF23826.1	1	474	-	-	-	-	-	-	-	M	M	G	K	V	K	T	Q	G	L	V	S	D	L	M	P	N	I	K	L	M	Q	A	V	G	H	F	L	F	N	Y	T	D	E	N	G	G	-	-
C.pun	AGF29886.1	1	474	-	-	-	-	-	-	-	M	M	N	K	V	K	A	L	G	L	V	S	D	L	M	P	N	I	K	L	M	Q	A	A	G	H	F	L	F	N	Y	H	S	D	N	S	G	-	-
E.hip	AOG12930.1	1	473	-	-	-	-	-	-	-	M	M	A	K	V	K	A	Q	G	L	V	S	D	L	M	P	N	I	K	L	M	Q	M	A	G	H	F	L	F	N	Y	H	S	D	N	S	G	-	-
A.tra	NP_001299600.1	1	474	-	-	-	-	-	-	M	I	N	N	K	V	K	A	Q	G	L	V	S	D	L	M	P	N	I	K	L	M	Q	A	S	G	H	F	L	F	N	Y	Y	S	D	N	S	G	-	-
T.mol	AJO62219.1	1	477	-	-	-	-	-	-	-	-	M	M	K	F	K	V	S	G	L	V	A	D	L	M	P	N	I	R	L	I	Q	A	S	G	H	F	M	L	N	Y	H	A	D	N	S	G	-	-
T.cas	XP_008194693.1	1	475	-	-	-	-	-	-	-	-	M	M	K	F	K	V	T	G	L	V	A	D	L	M	P	N	I	R	L	I	Q	A	S	G	H	F	M	L	N	Y	H	A	D	N	S	G	-	-
A.qua	AJF94638.2	1	479	-	-	-	-	-	-	-	-	M	M	K	F	K	V	S	G	L	V	A	D	L	M	P	N	I	R	L	I	Q	A	S	G	H	F	M	F	N	Y	H	A	D	N	S	G	-	-
B.mor	NM_001043595.1	1	472	-	-	-	-	-	-	-	M	M	T	K	V	K	T	Q	G	L	V	T	D	L	M	P	C	I	R	L	L	Q	A	A	G	H	F	L	F	N	Y	H	A	D	T	S	G	-	-
C.chl	AKO69815.1	1	478	-	-	-	-	-	-	-	M	M	K	F	K	-	Q	Q	G	L	V	S	D	L	M	P	N	I	R	L	M	Q	I	S	G	H	F	M	F	N	Y	Y	A	D	-	-	-	-	-
C.obl	AIT72022.1	1	474	-	-	-	-	-	-	-	M	M	G	K	V	K	T	Q	G	L	V	S	D	L	M	P	N	I	K	L	M	Q	A	V	G	H	F	L	F	N	Y	T	D	E	S	G	G	-	-
C.bow	ALR72547.1	1	479	-	-	-	-	-	-	-	-	M	M	K	F	K	V	S	G	L	V	A	D	L	M	P	N	I	R	L	I	Q	A	S	G	H	F	M	F	N	Y	H	A	D	N	S	G	-	-
R.dom	AIX97139.1	1	479	-	-	-	-	-	-	-	-	M	M	T	F	K	V	Q	G	L	V	A	D	L	M	P	N	I	R	L	M	Q	A	V	G	H	F	M	L	N	Y	H	A	D	N	S	G	-	-
D.hou	AII01046.1	1	471	-	-	-	-	-	-	-	M	M	N	K	T	K	T	Q	G	L	V	S	D	L	M	P	C	I	K	L	M	Q	A	V	G	H	F	L	F	N	Y	Y	D	E	N	T	G	-	-
D.kik	AII01079.1	1	471	-	-	-	-	-	-	-	M	M	T	K	V	K	T	Q	G	L	V	S	D	L	M	P	C	I	K	L	M	Q	I	V	G	H	F	L	F	N	Y	Y	D	E	N	T	G	-	-
C.her	AIT69913.1	1	474	-	-	-	-	-	-	-	M	M	G	K	V	K	T	Q	G	L	V	S	D	L	M	P	N	I	K	L	M	Q	A	V	G	H	F	L	F	N	Y	T	D	E	S	G	G	-	-
A.per	CAD88205.1	1	472	-	-	-	-	-	-	-	M	M	T	N	V	K	T	Q	G	L	V	T	Y	L	L	P	N	I	K	L	L	Q	L	A	G	H	F	L	F	N	Y	H	A	D	N	S	G	-	-
P.str	ACD40044.1	1	478	-	-	-	-	-	-	-	M	M	K	K	V	K	V	T	G	L	V	A	D	L	M	P	N	I	R	L	M	Q	A	S	G	H	F	M	F	N	Y	H	A	D	N	S	G	-	-
H.obl	AEE69033.1	1	477	-	-	-	-	-	-	-	-	M	M	K	F	K	P	Q	G	L	V	A	D	L	M	P	N	I	K	L	M	K	F	A	G	H	F	M	L	N	Y	Y	A	E	N	S	G	-	-
H.plu	ADM35103.1	1	477	-	-	-	-	-	-	-	-	M	M	Q	F	K	P	Q	G	L	V	A	D	L	M	P	N	I	N	L	M	K	F	A	G	H	F	M	L	N	Y	Y	S	D	N	G	G	-	-
H.par	AEG88961.1	1	476	-	-	-	-	-	-	-	-	M	M	Q	F	K	P	Q	G	L	V	A	D	L	M	P	N	I	K	L	M	K	F	A	G	H	F	M	L	N	Y	Y	A	E	N	S	G	-	-
N.ves	XP_017785109.1	1	479	-	-	-	-	-	-	-	-	M	M	E	F	K	T	Q	G	L	V	T	D	L	M	P	N	I	R	L	M	Q	A	S	G	H	F	L	F	N	Y	H	A	D	N	S	G	-	-
P.can	XP_014601852.1	1	478	-	-	-	-	-	-	-	-	M	K	L	K	-	Q	Q	G	L	V	A	D	L	L	P	N	I	R	V	M	Q	F	G	G	H	F	M	F	N	Y	V	-	E	N	S	-	-	-
P.dom	XP_015184459.1	1	478	-	-	-	-	-	-	-	-	M	K	L	K	-	Q	Q	G	L	V	A	D	L	L	P	N	I	R	V	M	Q	F	G	G	H	F	M	F	N	Y	V	-	E	N	S	-	-	-
F.ari	XP_011296908.1	1	479	-	-	-	-	-	-	-	M	M	K	T	K	-	H	Q	G	L	V	A	D	L	M	P	N	I	R	L	M	Q	I	S	G	H	F	M	F	N	Y	Y	G	E	G	-	-	-	-
M.dem	XP_014295003.1	1	477	-	-	-	-	-	-	-	M	M	K	T	K	-	H	Q	G	L	V	A	D	L	M	P	N	I	R	L	M	Q	I	S	G	H	F	M	F	N	Y	Y	G	E	G	-	-	-	-
D.all	XP_015126208.1	1	478	-	-	-	-	-	-	-	M	M	K	T	K	-	H	Q	G	L	V	A	D	L	M	P	N	I	R	L	M	Q	I	S	G	H	F	M	F	N	Y	Y	G	E	G	-	-	-	-
O.abi	XP_012273699.1	1	481	-	-	-	-	-	-	-	M	M	K	F	K	-	Q	Q	G	L	V	A	D	L	M	P	N	I	R	I	M	Q	Y	T	G	H	F	M	F	N	Y	Y	N	D	A	G	G	S	-
M.cin	AGI62937.2	1	477	-	-	-	-	-	-	-	-	M	K	F	K	-	Q	Q	G	L	V	A	D	L	M	P	N	I	R	L	M	Q	I	S	G	H	F	M	F	N	Y	Y	S	D	G	-	-	-	-
M.med	ABM05966.1	1	477	-	-	-	-	-	-	-	M	M	K	T	K	-	H	Q	G	L	V	A	D	L	M	P	N	I	R	L	M	Q	I	S	G	H	F	M	F	N	Y	Y	G	E	G	-	-	-	-
S.sp	ALG36144.1	1	480	-	-	-	-	-	-	-	M	M	K	F	K	-	Q	Q	G	L	V	A	D	L	M	P	N	I	R	L	M	Q	I	S	G	H	F	L	F	N	Y	Y	N	D	G	G	-	-	-
B.imp	XP_003494153.1	1	479	-	-	-	-	-	-	-	M	M	K	F	K	Q	Q	-	G	L	V	A	D	L	M	P	N	I	R	L	M	K	A	T	G	H	F	L	F	N	Y	Y	T	D	N	S	-	-	-
D.pon	XP_019768125.1	1	480	-	-	-	-	-	-	-	M	I	N	K	F	K	V	V	G	L	V	A	D	L	M	P	N	I	R	L	I	Q	A	S	G	H	F	M	F	N	Y	Y	A	D	N	S	G	S	-
E.mex	XP_017766283.1	1	473	-	-	-	-	-	-	-	M	M	K	F	K	Q	Q	-	G	L	V	A	D	L	L	P	N	I	K	L	M	K	A	T	G	H	F	L	F	N	Y	Y	T	D	S	S	-	-	-
A.mel	AHJ37468.1	1	478	-	-	-	-	-	-	-	-	M	K	F	K	Q	Q	Q	G	L	I	A	D	L	M	P	N	I	N	L	M	K	A	T	G	H	F	M	F	N	Y	Y	T	D	S	S	-	-	-
H.lab	XP_017793198.1	1	480	-	-	-	-	-	-	-	M	M	K	F	K	Q	Q	-	G	L	V	A	D	L	M	P	N	I	K	L	M	K	A	S	G	H	F	L	F	N	Y	Y	T	D	N	A	-	-	-
C.mar	NP_001292395.1	1	474	-	-	-	-	-	-	-	-	M	K	F	K	-	H	Q	G	L	M	A	D	L	M	P	N	I	R	L	M	Q	S	V	G	H	F	L	F	N	Y	Y	S	E	G	-	-	-	-
C.cun	AIY24336.1	1	475	-	-	-	-	-	-	-	M	M	K	M	K	-	Q	V	G	L	V	A	D	L	M	P	N	I	R	I	T	Q	A	V	G	H	W	L	F	N	Y	Y	S	E	G	-	-	-	-
B.ter	XP_003402775.1	1	479	-	-	-	-	-	-	-	M	M	K	F	K	Q	Q	-	G	L	V	A	D	L	M	P	N	I	R	L	M	K	A	T	G	H	F	M	F	N	Y	Y	T	D	N	S	-	-	-
A.cer	AEN71859.1	1	477	-	-	-	-	-	-	-	-	M	K	F	K	Q	Q	-	G	L	I	A	D	L	M	P	N	I	N	L	M	K	A	T	G	H	F	M	F	N	Y	Y	T	D	S	S	-	-	-
A.bak	ABY51615.1	1	474	-	-	-	-	-	-	-	-	M	K	F	K	-	H	Q	G	L	V	A	D	L	L	P	N	I	R	V	M	Q	G	V	G	H	F	M	F	N	Y	Y	S	E	G	-	-	-	-
P.pil	ABY51616.1	1	474	-	-	-	-	-	-	-	-	M	K	F	K	-	Q	Q	G	L	I	A	D	L	L	P	N	I	R	V	M	Q	G	V	G	H	F	M	F	N	Y	Y	S	E	G	-	-	-	-
D.nov	XP_015432571.1	1	478	-	-	-	-	-	-	-	M	M	K	F	K	Q	Q	-	G	L	V	A	D	L	M	P	N	I	Q	L	M	K	A	T	G	H	F	M	F	N	Y	Y	T	D	N	S	-	-	-
A.ros	XP_012253637.1	1	478	-	-	-	-	-	-	-	M	M	K	Y	K	-	Q	E	G	L	V	A	D	L	M	P	N	I	R	I	M	Q	I	S	G	H	F	M	F	N	Y	Y	N	D	A	G	G	S	S
A.flo	XP_003690663.2	1	485	M	N	S	N	L	S	Q	M	M	K	F	K	Q	Q	-	G	L	I	A	D	L	M	P	N	I	N	L	M	K	A	T	G	H	F	M	F	N	Y	Y	T	D	S	S	-	-	-
C.cin	NP_001310774.1	1	480	-	-	-	-	-	-	-	M	M	K	F	K	-	Q	Q	G	L	V	A	D	L	M	P	N	I	R	H	M	Q	F	S	G	H	F	M	F	N	Y	Y	N	D	T	G	G	S	-
C.cor	ACU31808.1	1	474	-	-	-	-	-	-	-	-	M	K	F	Q	-	H	Q	G	L	V	A	D	L	L	P	N	I	R	V	M	Q	S	V	G	H	F	V	F	N	Y	Y	S	E	G	-	-	-	-
M.qua	KOX76355.1	1	478	-	-	-	-	-	-	-	M	M	K	F	K	Q	Q	-	G	L	V	A	D	L	M	P	N	I	K	L	M	K	A	T	G	H	F	M	F	N	Y	Y	S	D	S	S	-	-	-
C.bir	XP_011346854.1	1	478	-	-	-	-	-	-	-	M	M	K	M	K	Q	Q	-	G	L	V	A	D	L	L	P	N	I	R	V	M	K	T	F	G	H	F	V	F	N	Y	Y	N	D	N	S	-	-	-
A.dor	XP_006610550.1	1	478	-	-	-	-	-	-	-	M	M	K	F	K	Q	Q	-	G	L	I	A	D	L	M	P	N	I	N	L	M	K	A	T	G	H	F	M	F	N	Y	Y	T	D	S	S	-	-	-
N.vit	NP_001164465.1	1	475	-	-	-	-	-	-	-	M	M	K	M	K	-	Q	Q	G	L	V	A	D	L	L	P	N	I	R	V	M	Q	G	V	G	H	F	M	F	N	Y	Y	S	E	G	-	-	-	-
T.pre	XP_014224691.1	1	473	-	-	-	-	-	-	-	M	M	K	M	K	-	Q	Q	G	L	V	A	D	L	L	P	N	I	R	V	M	Q	F	S	G	H	F	M	F	N	Y	Y	N	E	G	-	-	-	-
C.jap	BAO48211.1	1	480	-	-	-	-	-	-	-	M	M	K	-	K	Q	Q	Q	G	L	V	A	D	L	Y	P	N	I	R	V	M	K	M	F	G	H	F	V	F	N	Y	Y	D	D	N	S	-	-	-
V.eme	XP_011867244.1	1	478	-	-	-	-	-	-	-	-	M	M	K	-	Q	Q	Q	G	L	V	A	D	L	M	P	N	I	R	V	M	K	I	F	G	H	F	V	F	N	Y	Y	D	D	N	S	-	-	-
W.aur	XP_011700383.1	1	481	-	-	-	-	-	-	-	M	M	K	M	K	-	Q	Q	G	L	V	A	D	L	M	P	N	I	R	I	M	K	I	F	G	H	F	V	F	N	Y	Y	D	D	N	S	-	-	-
C.flo	XP_011253641.1	1	481	-	-	-	-	-	-	-	M	M	K	M	K	Q	Q	Q	G	L	V	A	D	L	Y	P	N	I	R	V	M	K	M	F	G	H	F	V	F	N	Y	Y	D	D	N	S	-	-	-
P.bar	XP_011632710.1	1	479	-	-	-	-	-	-	-	-	M	M	K	G	K	Q	Q	G	L	V	A	D	L	A	P	N	I	R	V	M	K	I	F	G	H	F	V	F	N	Y	Y	D	D	N	S	-	-	-
C.cos	XP_018396655.1	1	482	-	-	-	-	-	-	-	M	M	K	M	K	-	Q	Q	G	L	V	A	D	L	M	P	N	I	R	V	M	K	M	F	G	H	F	V	F	N	Y	Y	D	D	N	S	-	-	-
C.cal	XP_017890983.1	1	478	-	-	-	-	-	-	-	M	M	K	F	K	Q	Q	-	G	L	V	A	D	L	M	P	N	I	K	L	M	K	A	F	G	H	F	M	F	N	Y	Y	E	D	G	S	-	-	-
M.pha	XP_012526645.1	1	480	-	-	-	-	-	-	-	M	M	K	M	Q	K	Q	Q	G	L	V	A	D	L	M	P	N	I	R	V	M	K	I	F	G	H	F	V	F	N	Y	Y	D	D	N	S	-	-	-
A.ech	XP_011057328.1	1	482	-	-	-	-	-	-	-	M	M	K	M	K	-	Q	Q	G	L	V	A	D	L	M	P	N	I	R	I	M	K	M	F	G	H	F	V	F	N	Y	Y	D	D	N	S	-	-	-
H.sal	XP_011139767.1	1	479	-	-	-	-	-	-	-	M	M	K	M	K	Q	Q	-	G	L	V	A	D	L	L	P	N	I	R	V	M	K	F	F	G	H	F	V	F	N	Y	Y	D	D	N	S	-	-	-
T.zet	XP_018307006.1	1	482	-	-	-	-	-	-	-	M	M	K	M	K	-	Q	Q	G	L	V	A	D	L	M	P	N	I	R	I	M	K	I	F	G	H	F	V	F	N	Y	Y	D	D	N	S	-	-	-
T.cor	XP_018359353.1	1	482	-	-	-	-	-	-	-	M	M	K	M	K	-	Q	Q	G	L	V	A	D	L	M	P	N	I	R	V	M	K	M	F	G	H	F	V	F	N	Y	Y	D	D	N	S	-	-	-
A.cep	XP_012061929.1	1	482	-	-	-	-	-	-	-	M	M	K	M	K	-	Q	Q	G	L	V	A	D	L	M	P	N	I	R	V	M	K	M	F	G	H	F	V	F	N	Y	Y	D	D	N	S	-	-	-
N.lec	XP_015513389.1	1	479	-	-	-	-	-	M	Q	M	M	K	Y	K	-	Q	Q	G	L	V	A	D	L	M	P	N	I	R	L	M	Q	F	T	G	H	F	F	F	Q	Y	Y	N	D	A	G	G	S	N
A.col	XP_018044486.1	1	482	-	-	-	-	-	-	-	M	M	K	M	K	-	Q	Q	G	L	V	A	D	L	M	P	N	I	R	V	M	K	M	F	G	H	F	V	F	N	Y	Y	D	D	N	S	-	-	-
C.flo	XP_014219015.1	1	475	-	-	-	-	-	-	-	M	M	K	M	K	-	Q	H	G	L	V	A	D	L	L	P	N	I	R	S	M	Q	F	A	G	H	F	M	F	N	Y	Y	S	E	G	-	-	-	-
S.inv	XP_011164243.1	1	481	-	-	-	-	-	M	S	M	M	K	M	K	-	Q	Q	G	L	V	A	D	L	M	P	N	I	R	V	M	K	M	F	G	H	F	V	F	N	Y	Y	D	D	N	S	-	-	-
T.sep	XP_018347365.1	1	482	-	-	-	-	-	-	-	M	M	K	M	K	-	Q	Q	G	L	V	A	D	L	M	P	N	I	R	V	M	K	M	F	G	H	F	V	F	N	Y	Y	D	D	N	S	-	-	-
L.mig	ALD51504.1	1	481	-	-	-	-	-	-	-	-	M	Q	K	P	-	-	H	G	L	V	A	D	L	W	P	L	I	R	M	V	Q	Y	S	G	H	W	M	L	E	Y	-	-	-	S	G	G	-	-
D.qua	XP_014483273.1	1	483	-	-	-	-	-	-	-	M	L	K	M	K	Q	Q	Q	G	L	V	A	D	L	M	P	N	I	R	I	M	K	I	F	G	H	F	V	F	N	Y	Y	D	D	N	S	-	-	-
l.lin	AFX73447.1	1	473	-	-	-	-	-	-	-	-	M	Q	K	V	K	M	H	G	L	V	G	D	L	W	P	N	I	R	L	M	Q	L	T	G	H	W	L	L	E	Y	H	E	E	T	G	G	-	-
A.luc	AHC72290.1	1	471	-	-	-	-	-	-	-	-	M	Q	K	V	K	M	H	G	L	V	G	D	L	W	P	N	I	R	L	M	Q	L	T	G	H	W	L	L	E	Y	H	E	E	N	G	G	-	-
L.pra	AHC72291.1	1	471	-	-	-	-	-	-	-	-	M	Q	K	V	K	M	H	G	L	V	G	D	L	W	P	N	I	R	L	M	Q	L	T	G	H	W	L	L	E	Y	H	E	E	T	G	G	-	-
H.hal	XP_014279419.1	1	474	-	-	-	-	-	-	-	-	M	Q	K	I	K	M	H	G	L	V	G	D	L	W	P	N	I	R	L	M	Q	L	T	G	H	W	L	L	E	Y	H	E	E	T	G	G	-	-
R.pro	tr	1	473	-	-	-	-	-	-	-	-	M	Q	K	V	K	M	H	G	L	V	G	D	L	W	P	N	I	R	L	M	Q	M	T	G	H	W	L	L	E	Y	H	E	E	T	G	G	-	-
P.hum	ALX17413.1	1	475	-	-	-	-	-	-	-	-	M	G	K	Y	K	P	H	G	L	V	A	D	L	W	P	N	V	R	L	M	Q	L	S	G	H	F	L	F	E	Y	H	D	N	N	S	A	-	-
C.lec	XP_014247247.1	1	471	-	-	-	-	-	-	-	-	M	Q	K	V	K	M	H	G	L	V	G	D	L	W	P	N	I	R	L	M	Q	L	T	G	H	W	L	L	E	Y	H	E	E	N	G	G	-	-
Z.nev	KDR12002.1	1	472	-	-	-	-	-	-	-	-	M	Y	K	F	R	L	H	G	L	V	A	D	M	W	P	L	I	R	I	M	Q	M	T	G	F	F	L	L	D	Y	H	E	D	M	S	F	-	-
S.ave	ACT37280.1	1	463	-	-	-	-	-	-	-	-	-	M	G	Y	K	K	D	G	L	I	K	D	L	W	P	N	I	R	L	I	Q	M	S	G	L	F	I	S	E	Y	Y	E	D	Y	S	G	-	-
P.sol	ANW12106.1	1	466	-	-	-	-	-	-	-	-	M	Q	K	L	R	K	Q	G	L	V	A	D	L	W	P	N	I	R	L	M	Q	L	S	G	L	F	I	T	Q	Y	Y	E	D	N	S	T	-	-
A.pis	XP_001951646.2	1	470	-	-	M	Y	T	F	S	T	N	M	G	Y	K	K	D	G	L	I	K	D	L	W	P	N	I	R	L	I	Q	L	S	G	L	F	I	S	E	Y	Y	D	D	Y	S	G	-	-
P.sic	PsicOrco_putative	1	476	-	-	-	-	-	-	-	-	M	Q	K	M	K	V	T	G	L	V	A	D	L	W	T	H	I	R	V	L	Q	I	S	G	H	W	L	L	D	I	N	K	S	S	S	M	-	-
B.tab	XP_018916513.1	1	471	-	-	-	-	-	-	-	-	M	L	E	K	C	R	R	G	L	V	Q	D	L	L	P	N	I	R	L	I	H	A	S	G	I	Y	L	S	G	Y	Y	D	E	S	S	S	-	-
T.dom2	TdomOrco2_putative	1	484	-	-	-	-	-	-	-	-	-	M	K	Y	I	R	Q	G	L	V	A	D	I	Y	P	I	I	R	T	M	R	F	V	G	H	Y	I	L	R	Y	Y	Q	D	D	G	P	-	-
T.dom1	TdomOrco1_putative	1	478	-	-	-	-	-	-	-	-	-	M	P	E	P	Q	K	G	L	I	A	L	L	Q	T	H	I	K	F	L	Q	F	S	G	H	F	M	L	D	F	H	S	N	D	A	P	-	-
T.dom3	TdomOrco3_putative	1	485	-	-	-	-	-	-	-	-	-	-	M	L	G	F	Q	S	L	Q	V	C	L	Q	F	N	F	R	L	L	K	V	A	G	H	W	I	T	E	P	A	Q	D	N	N	N	R	Q
	Conservation (%)			0.6	0.6	0.6	0.6	17	10.2	14.2	44.3	80.7	34.7	35.2	26.7	68.2	30.1	47.7	99.4	100	93.8	68.2	98.3	97.2	79	98.3	95.5	98.9	65.3	68.2	89.2	57.4	31.2	44.9	100	75.6	93.2	44.9	63.1	76.1	76.1	37.5	22.2	38.6	43.7	36.4	39.8	2.8	0
	Concensus sequence			M	N	MS	NY	M	T	T	M	M	Q	K	K	K	Y	Q	G	L	V	A	D	L	M	P	N	I	R	L	M	Q	A	S	G	H	F	M	F	N	Y	Y	G	D	N	S	G	S	+
	TMs																		TM0																								TM1
[truncated: 499 more columns]
