# Supplementary material for: Elucidation of the structural basis for ligand binding and translocation in conserved insect odorant receptor co-receptors
Source: Nat Commun. 2023 Dec 11;14:8182. doi: 10.1038/s41467-023-44058-5 (PMC10713630; doi:10.1038/s41467-023-44058-5)
Supplement: Supplementary file 7 — Source Data [file 41467_2023_44058_MOESM7_ESM.xlsx]

## Sheet: Fig.3b
NC	WT	Y390A	Y390S	Y390F
0.02	2.12	6.46	4.58	4.52
0.03	1.87	9.39	2.44	5.23
0.03	2.7	4.87	2.12	6.48
0.02	3.73	6.71	4.17	5.43
0.02	16.35	4.28	1.85	6.46
0.02	2.15	3.16	1.51	12.12
0.3	5.7	3.6	1.35	2.66
0.05	1.7	5.92	2.69	2.61
0.03	1.54		3.7	1.57
0.05	2.24		1.44	1.04
0.3	5.84		2.17	3.75
0.19	5.68		2.49	3.69
0.39	11.97		3.61	5.68
	10.02
	8.3
	7.33

## Sheet: Fig.4b
NC	WT	i79A	i79W	T80A	T80W	W150A	i181A	i181S	i181W	V206A	V206S	V206W	K373A	K373E	Y397A	Y397S	Y397F
0.02	2.12	1.07	0.09	0.91	0.05	2.04	2.9	2.1	2.06	5.19	9.72	1.03	3.44	11.32	3.17	8.3	7.22
0.03	1.87	3.06	0.23	2.46	0.57	1.54	2.3	1.2	1.1	4.77	7.51	0.65	3.51	9.58	5.5	6.29	3.47
0.03	2.7	3.49	0.24	0.65	0.84	0.79	1.5	1.4	0.66	3.78	6.18	0.59	4.3	7.4	5.32	5.87	4.51
0.02	3.73	3.19	0.02	0.56	0.01	2.23	5.38	0.46	0.22	5.39	8.36	0.7	6.42	16.4	6.03	5.52	1.74
0.02	16.35	0.68	0.06	4.38	0.02	4.84	11.56	1.1	0.14	5.08	5.44	0.64	4.68	9.48	4.8	1.76	9.4
0.02	2.15	2.72	0.14	3.16	0.01	4.06	4.17	1.8	0.54	2.86	4.17	0.44	7.17	7.37	7.35	2.18	9.69
0.3	5.7	3.85	0.05	5.8	0.01	8	3.69	2.3	0.08	2.36	5.76	0.27	5.08	12.12	2.62	1.83	15.89
0.05	1.7	1.26	0.5	2.4	0.01	4.32	2.04	1.9	0.52	5.13	3.68	0.24	6.85	4.46	3.14	0.98	14.1
0.03	1.54	4.71	0.66	1.22	0.63	3.86	7.33	2	0.99			0.29	4.61	4.23	11.04	1.78	7.4
0.05	2.24	3.65		3.78	0.01	5.79	5.46	1.3	0.9				2.07	7.21	1.66	4.23	4.67
0.3	5.84			5.59	0.07	2.71		0.38	0.42				4.45	7.53	7.27	0.82	7.65
0.19	5.68			4.73	0.04	5.07		0.78	0.27					6.82		0.77	5.6
0.39	11.97					2.76		1.3	1.33					10.02		1.48
	10.02					2.23		1.7	0.95					4.07
	8.3					2.97		1.5	0.29					5.42
	7.33							1.3	0.18					9.17
								2.2	1.75

## Sheet: Fig.4i
VUAA1
µM	Log(M)	WT																				I181S								V206W								i79W										T80W
10	-5														0.03	0.04	0.02	0.04	0.09	0.05	0.06						0.26	0.25	0.11	0.05	0.36	0.03	0.04	0.02	0.01	0.04	0.02	0.07	0.07	0.12	0.2	0.01	0.01	0.02	0.41	0.01	0.18	0.03	0.06
25	-4.6	0	0.05	0.08	0.04	0.04	0.03	0.05	0.07	0.27	0.36	0.04	0.04	0.08	0.03	0.02	0.03	0.05	0.15	0.09	0.12	0.22	0.2	0.06	0.1	0.03	0.21	0.22	0.09	0.02	0.37	0.05	0.04	0.02	0.03	0.03	0.03	0.12	0.11	0.22	0.36	0.01	0.01	0.03	0.6	0.01	0.26	0.05	0.08
50	-4.3	0.26	0.77	1.04	1.01	1.01	0.78	1.15	1.23	0.58	0.72	0.4	0.37	0.54	0.11	0.17	0.26	0.21	0.4	0.26	0.34	0.39	0.35	0.1	0.28	0.07	0.3	0.34	0.19	0.01	0.48	0.1	0.04	0.04	0.05	0.03	0.05	0.18	0.17	0.32	0.56	0.02	0.03	0.05	0.68	0.02	0.28	0.09	0.1
100	-4	1.2	2.19	2.6	2.64	2.64	1.94	2.47	2.54	1.33	1.71	2.65	2.17	2.77	1.82	2.07	2.22	1.61	2.38	1.79	2.17	1.03	0.88	0.21	0.74	0.26	0.4	0.43	0.32	0.01	0.59	0.18	0.05	0.19	0	0.22	0.1	0.23	0.22	0.41	0.7	0.02	0.06	0.09	0.71	0.02	0.29	0.12	0.1
500	-3.3	1.53	2.65	2.64	2.78	2.78	2.03	2.61	2.94	3.64	3.64	4.55	3.85	4.63	4.01	4.3	4.47	4.77	5.33	3.97	4.65	1.45	1.2	0.29	2.29	0.87	0.44	0.47	0.39	0.07	0.56	0.2	0.07	0.4	0.09	0.5	0.18	0.29	0.28	0.52	0.84	0.02	0.07	0.12	0.82	0.03	0.25	0.19	0.12
1000	-3	1.71	2.72	2.61	3.46	3.46	2.82	3.31	3.57	4.11	4.55	5.4	4.65	5.38	4.96	5.19	5.41	5.01	6.35	4.79	5.64	1.69	1.33	0.34	1.97	0.83	0.44	0.5	0.43	0.12	0.59	0.2	0.07	0.5	0.11	0.61	0.24	0.38	0.36	0.67	1.01	0.03	0.09	0.14	0.96	0.04	0.24	0.26	0.16
[truncated: 6 more columns]

## Sheet: Fig.5b
NC	WT	F83A	F83W	F84A	F84S	F84W	S146A	S146V	S146W	M210A	M210L	M210W	Y400A	Y400S	Y400W
0.02	2.12	0.533444	1.923438	0.73	2.52	2.53	5.97	3.2	0.591904	9.35	5.85	3.413354	7.66	5.94	3.67
0.03	1.87	0.798272	0.710265	0.39	1.61	1.94	12.78	7.33	1.373952	6.31	9.38	2.461896	2.96	3.33	8.64
0.03	2.7	2.33	1.443541	0.62	1.7	1.72	17.27	12.47	1.218826	4.85	1.74	0.61499	7.85	4.61	8.23
0.02	3.73	1.83	1.861722	0.6	3.46	1.61	13.94	12.15	2.049982	6.31	7.19	2.118667	10.19	4.98	8.09
0.02	16.35	2.4	5.08	0.88	2.2	5.36	10.66	14.02	2.88	6.04	6.19	2.49	10.87	2.22	8.83
0.02	2.15	5.58	4.05	0.16	1.15	1.41	7.15	11.29	3.1	5.39	1.83	2.47	7.5	1.16	8.01
0.3	5.7	4.33	3.08	2.16	1.77	1.17	16.3	14.43	2.44	7.62	10.57	2.41	2.52	3.66	4.28
0.05	1.7	2.78	2.47	1.7	2.19	2.95	9.93	14.83	3.87	4.93	9.84	1.43	7.52	6.42	9.4
0.03	1.54	2.2	2.83	0.84	2.51	2.75	9.9	3.17	3.24	7.06	6.46	1.39		1.55	8.09
0.05	2.24		3.04	0.27		4.17	7.28	5.44	3.17	4.41	7.58	1.77		3.69	4.31
0.3	5.84		3.17			5.21	7.7	12.08	1.76	3.31	4.45	1.45		3.06	8.81
0.19	5.68		3.24			5.06	9.91	9.89		3.74	3.74
0.39	11.97						7.4	11.5			3.7
	10.02						5.94	11.68
	8.3						3.41	14.07
	7.33						2.46
							8
							3.02
							2.49
							3.61

## Sheet: Fig.5g
VUAA1
µM	Log(M)	NC											WT																				F84A								S146V
10	-5	0.03	0.01	0.01	0.01	0.02	0.02	0.03	0.01	0	0.15	0.32														0.03	0.04	0.02	0.04	0.09	0.05	0.06					0.03		0	0.11					0.16	0.89	0.21	0.18	0.33
25	-4.6	0.05	0.02	0.04	0.05	0.02	0.03	0.01	0.05	0.02	0.28	0.27	0	0.05	0.08	0.04	0.04	0.03	0.05	0.07	0.27	0.36	0.04	0.04	0.08	0.03	0.02	0.03	0.05	0.15	0.09	0.12	0.14	0.1	0.1	0.09	0.04	0.06	0	0.15	0.1	0.11	0.16	0.13	0.78	0.92	0.41	0.31	0.87
50	-4.3	0.06	0.03	0.03	0.05	0.02	0.04	0.04	0.1	0.03	0.39	0.18	0.26	0.77	1.04	1.01	1.01	0.78	1.15	1.23	0.58	0.72	0.4	0.37	0.54	0.11	0.17	0.26	0.21	0.4	0.26	0.34	0.24	0.37	0.37	0.26		0.17	0.01	0.16	1.22	1.24	1.65	1.17	1.6	1.92	1.07	0.67	2.92
100	-4	0.07	0.03	0.02	0	0.03	0.05	0.23	0.14	0.02	0.35	0.14	1.2	2.19	2.6	2.64	2.64	1.94	2.47	2.54	1.33	1.71	2.65	2.17	2.77	1.82	2.07	2.22	1.61	2.38	1.79	2.17	0.49	0.83	0.94	0.51	0.27	0.53	0.07	0.3	4.62	4.66	6.65	5	4.69	4.94	3.21	1.94	4.82
500	-3.3	0.07	0.02	0	0.09	0.11	0.06	0.32	0.19	0.03	0.25	0.16	1.53	2.65	2.64	2.78	2.78	2.03	2.61	2.94	3.64	3.64	4.55	3.85	4.63	4.01	4.3	4.47	4.77	5.33	3.97	4.65	1.54	1.35	1.61	0.75	0.7	2.15	0.21	0.53	6.69	6.71	10	7.58	7.4	8.02	5.33	3.21	6.42
1000	-3	0.08	0.01	0.03	0.16	0.15	0.06	0.35	0.23	0.03	0.26	0.2	1.71	2.72	2.61	3.46	3.46	2.82	3.31	3.57	4.11	4.55	5.4	4.65	5.38	4.96	5.19	5.41	5.01	6.35	4.79	5.64	1.93	0.49	0.49	0.35	0.63	2.48	0.27	0.64	7.67	7.54	11.27	8.59	8.14	8.41	5.93	3.54	6.89
[truncated: 9 more columns]

## Sheet: Fig.S1c
NC	DmelOrco	AbakOrco	AalbOrco	CquiOrco
0.57	2.12	2.12	1.1	0.05
0.64	1.87	1.18	0.97	0.05
0.6	2.7	1.45	0.75	0.08
0.59	3.73	1.27	0.2	0.82
0.5	16.35	1.07	0.68	0.92
0.39	2.15	0.67	0.63
0.42	5.7	0.53	1.66
0.11	1.7	2.62	2.82
	1.54	2.84	1.88
	2.24	5.27	0.18
	5.84	1.03	0.32
	5.68	1.08	0.38
	11.97	1.16	0.44
	10.02	1.41
	8.3	0.52
	7.33	0.91
	1.34	0.93
	13.92	0.78
	6.1	0.88
	16.15	1
	6.63	0.84
	3.87	8.57
	2.27	5.74
	7.02	5.63
	4.19	7.99
	1.54	3.01
	6.04	1.09
	3	0.65
		1.98
		0.48
		1.43
		1.16
		1.38
		1.51

## Sheet: Fig.S8b
WT	L141A	L141V	L141W
2.23	3.53	2.56	2.66
2.63	1.11	1.15	0.73
4.65	1.27	1.77	2.85
2.45	0.99	4.39	3.72
3.43	2.54	1.03	0.97
3.35	1.79	2.58	1.25
1.54		1.62	1.54
3.09		1.14	1.89
1.67			1.99
1.1			1.78
1.9			1.74
4.24
3.11
1.78
3.33
1.72

## Sheet: Fig.S11a
WT	Y390S	i79W	T80W	I181S	I181W	V206W	K373E	F83A	F83W	F84A	F84S	S146A	S146V	S146W	M210W	WT.v2	Y390S.v2	i79W.v2	T80W.v2	i181S.v2	i181W.v2	V206W.v2	K373E.v2	F83A.v2	F83W.v2	F84A.v2	F84S.v2	S146A.v2	S146V.v2	S146W.v2	M210W.v2
45.0106157112527	97.23991507431	1.91082802547771	1.06157112526539	44.6333687566419	43.7832093517535	21.8916046758767	240.595111583422	11.3378108395324	40.8807226354942	15.5154091392136	53.5600425079702	126.886291179596	68.0127523910733	12.5803188097768	72.5473751328374	78.0415430267062	82.4925816023739	2.07715133531157	8.90207715133531	56.379821958457	8.01186943620178	5.04451038575668	314.540059347181	44.5103857566766	116.023738872404	29.3768545994065	68.8427299703264	206.824925816024	187.240356083086	22.8486646884273	39.7626112759644
39.7027600849257	51.8046709129512	4.88322717622081	12.1019108280255	25.5047821466525	23.3793836344315	13.8150903294368	203.613177470776	16.9664612114772	15.0959617428268	8.28905419766206	34.2189160467588	271.625929861849	155.791710945802	29.2019553666312	52.3251009564293	137.982195845697	27.5964391691395	32.9376854599407	0.29673590504451	21.6617210682493	41.5430267062315	11.5727002967359	197.329376854599	68.8427299703264	115.13353115727	24.9258160237389	122.255192878338	178.93175074184	135.905044510386	73.5905044510386	25.2225519287834
57.3248407643312	45.0106157112527	5.09554140127389	17.8343949044586	29.7555791710946	14.0276301806589	12.5398512221041	157.279489904357	49.5217853347503	30.6809989373007	13.1774707757705	36.1317747077577	367.056323060574	265.037194473964	25.9049096705632	13.0709883103082	237.685459940653	24.0356083086053	0	4.15430267062315	47.1810089020772	17.5074183976261	21.3649851632047	185.163204747774	58.7537091988131	76.8545994065282	91.0979228486647	50.4451038575668	91.3946587537092	159.643916913947	64.0949554896142	35.3115727002967
79.1932059447983	88.5350318471338	0.424628450106157	0.212314225053079	9.77683315621679	4.67587672688629	14.8777895855473	348.565356004251	38.8947927736451	39.5690116896918	12.7523910733262	73.538788522848	296.280552603613	258.235919234857	43.5702869287991	45.0301168969182	72.7002967359051	47.4777448071217	0.593471810089021	3.85756676557863	93.4718100890208	85.459940652819	35.6083086053412	200.296735905044	78.9317507418398	115.430267062315	39.7626112759644	113.649851632047	128.189910979228	275.66765578635	75.6676557863501	75.9643916913947
347.133757961783	39.2781316348195	1.27388535031847	0.424628450106157	23.3793836344315	2.97555791710946	13.6025504782147	201.487778958555	51.009564293305	107.970244420829	18.7035069075452	46.7587672688629	226.567481402763	297.98087141339	61.211477151966	52.9224229543039	101.780415430267	43.026706231454	1.18694362017804	0	73.2937685459941	68.5459940652819	40.0593471810089	173.887240356083	23.1454005934718	276.854599406528	85.1632047477745	43.026706231454	95.5489614243323	125.222551928783	43.620178041543	36.7952522255193
45.6475583864119	32.0594479830149	2.9723991507431	0.212314225053079	38.2571732199787	11.4771519659936	9.35175345377258	156.641870350691	118.597236981934	86.0786397449522	3.40063761955367	24.442082890542	151.965993623804	239.957492029756	65.8873538788523	52.4973432518597	99.406528189911	23.4421364985163	5.34124629080119	0.29673590504451	20.4747774480712	28.7833827893175	24.3323442136499	152.818991097923	14.8367952522255	139.46587537092	20.7715133531157	74.4807121661721	183.679525222552	132.640949554896	43.3234421364985	27.5964391691395
121.019108280255	28.6624203821656	1.06157112526539	0.212314225053079	48.8841657810839	1.70031880977683	5.73857598299681	257.59829968119	92.0297555791711	65.4622741764081	45.9086078639745	37.6195536663124	346.43995749203	306.695005313496	51.8597236981934	51.2221041445271	91.6913946587537	28.7833827893175	3.85756676557863	0.29673590504451	11.2759643916914	51.9287833827893		178.635014836795		60.5341246290801	17.8041543026706	4.74777448071217	120.474777448071	272.40356083086	73.5905044510386
36.0934182590234	57.1125265392781	10.6157112526539	0.212314225053079	40.3825717321998	11.0520722635494	5.1009564293305	94.7927736450584	59.086078639745	52.4973432518597	36.1317747077577	46.5462274176408	211.052072263549	315.19659936238	82.2529224229543	30.3931987247609	56.379821958457		1.18694362017804	0		57.566765578635		161.424332344214		90.2077151335312	30.5637982195846	10.6824925816024	164.094955489614	176.557863501484	58.4569732937685
32.6963906581741	78.5562632696391	14.0127388535032	13.3757961783439	42.5079702444208	21.0414452709883	6.16365568544102	89.9043570669501	46.7587672688629	60.1487778958555	17.8533475026567	53.3475026567481	210.414452709883	67.375132837407	68.8629117959617	29.5430393198725	125.816023738872		27.5964391691395	0.29673590504451		28.1899109792285		252.225519287834		58.4569732937685	32.6409495548961	7.41839762611276	146.884272997033	122.551928783383	54.0059347181009
47.5583864118896	30.5732484076433		0.212314225053079	27.6301806588735	19.1285866099894		153.241232731137		64.6121147715197	5.73857598299681		154.729011689692	115.621679064825	67.375132837407	37.6195536663124	92.2848664688427			5.34124629080119		27.0029673590504		124.925816023739		43.620178041543	33.2344213649852		97.3293768545994	223.145400593472	15.7270029673591
123.991507430998	46.072186836518		1.48619957537155	8.07651434643996	8.92667375132837		160.042507970244		67.375132837407			163.65568544102	256.748140276302	37.4070138150903	30.8182784272051	98.813056379822			2.9673590504451		27.0029673590504		137.982195845697		18.6943620178042			88.1305637982196	124.33234421365	25.8160237388724
120.594479830149	52.8662420382166		0.849256900212314	16.5781083953241	5.73857598299681		144.952178533475		68.8629117959617			210.626992561105	210.201912858661			77.7448071216617			0.593471810089021		11.5727002967359		133.827893175074		34.1246290801187			100.593471810089	140.652818991098	23.1454005934718
254.140127388535	76.6454352441614			27.6301806588735	28.2678002125398		212.964930924548					157.279489904357	244.42082890542			89.3175074183976			1.78041543026706		42.1364985163205		294.362017804154		52.2255192878338			108.308605341246	200.890207715134	20.7715133531157
212.738853503185				36.1317747077577	20.1912858660999		86.5037194473964					126.24867162593	248.246546227418			154.302670623145			1.18694362017804		25.5192878338279		89.6142433234421		61.7210682492582			112.166172106825	137.091988130564	42.433234421365
176.220806794055				31.8809776833156	6.16365568544102		115.19659936238					72.4760892667375	299.043570669501			153.115727002967					34.1246290801187		174.480712166172		43.3234421364985			115.13353115727	112.166172106825	20.4747774480712
155.626326963907				27.6301806588735	3.82571732199787		194.89904357067					52.2848034006376				108.605341246291							289.317507418398		16.6172106824926			150.148367952522	154.896142433234	22.8486646884273
				46.7587672688629	37.1944739638682							170.031880977683				85.1632047477745									75.3709198813056			139.46587537092	166.765578635015	22.5519287833828
												64.1870350690754				77.4480712166172									69.7329376854599			148.961424332344	205.341246290801	45.9940652818991
												52.9224229543039				99.1097922848665									144.510385756677			134.124629080119	107.418397626113	47.4777448071217
												76.7268862911796				247.477744807122									15.4302670623145			165.875370919881	153.709198813056	42.433234421365
																152.225519287834									47.4777448071217			152.818991097923	93.1750741839763
																79.8219584569733									30.5637982195846			131.157270029674	95.5489614243323
																132.937685459941									32.0474777448071			228.783382789317	109.495548961424
																124.035608308605									93.7685459940653			88.7240356083086
																118.39762611276												141.839762611276
																136.498516320475												127.893175074184
																111.572700296736												132.640949554896
																216.320474777448												178.635014836795
																126.112759643917												152.225519287834
																143.916913946588												258.753709198813
																197.329376854599												197.329376854599
																156.083086053412
																145.697329376855
																206.231454005935
																194.06528189911
																197.626112759644
																98.813056379822
																100
																46.2908011869436
																48.9614243323442
																46.5875370919881
																25.5192878338279
																73.2937685459941
																51.3353115727003
																14.2433234421365
																20.1780415430267
																67.0623145400593
																104.451038575668
																22.8486646884273
